# Supplementary material for: Markov State Models and Molecular Dynamics Simulations Provide Understanding of the Nucleotide-Dependent Dimerization-Based Activation of LRRK2 ROC Domain
Source: Molecules. 2021 Sep 17;26(18):5647. doi: 10.3390/molecules26185647 (PMC8467336; doi:10.3390/molecules26185647)
Supplement: Supplementary file 1 [file molecules-26-05647-s001.zip]

Archive with 1 entries (1 files):
- molecules-1370266-supplementary.pdf
